# Supplementary material for: Selection of Soybean and Cowpea Cultivars with Superior Performance under Drought Using Growth and Biochemical Aspects
Source: Plants (Basel). 2023 Aug 31;12(17):3134. doi: 10.3390/plants12173134 (PMC10489739; doi:10.3390/plants12173134)
Supplement: Supplementary file 1 [file plants-12-03134-s001.zip]

Archive with 1 entries (1 files):
- plants-2561890-supplementary.pdf
